# Supplementary material for: Goss’s Wilt Resistance in Corn Is Mediated via Salicylic Acid and Programmed Cell Death but Not Jasmonic Acid Pathways
Source: Plants (Basel). 2023 Mar 28;12(7):1475. doi: 10.3390/plants12071475 (PMC10097360; doi:10.3390/plants12071475)
Supplement: Supplementary file 1 [file plants-12-01475-s001.zip]

Archive with 1 entries (1 files):
- plants-2213983-supplementary.pdf
